# Supplementary material for: Suppression of PI3K/Akt/mTOR/c-Myc/mtp53 Positive Feedback Loop Induces Cell Cycle Arrest by Dual PI3K/mTOR Inhibitor PQR309 in Endometrial Cancer Cell Lines
Source: Cells. 2021 Oct 27;10(11):2916. doi: 10.3390/cells10112916 (PMC8616154; doi:10.3390/cells10112916)
Supplement: Supplementary file 1 [file cells-10-02916-s001.zip]

Archive with 1 entries (1 files):
- cells-1401956-supplementary.pdf
